# Supplementary material for: Design, Synthesis, Theoretical Study, and Antioxidant Activity of Aromaticity-Extended Resveratrol Derivatives Incorporating Chalcogen
Source: Int J Mol Sci. 2025 Jun 19;26(12):5872. doi: 10.3390/ijms26125872 (PMC12193106; doi:10.3390/ijms26125872)
Supplement: Supplementary file 1 [file ijms-26-05872-s001.zip]

Archive with 1 entries (1 files):
- ijms-3675486-supplementary.pdf
